# Supplementary material for: ﻿Description of a new species of Pseudobornella Baba, 1932 (Gastropoda, Nudibranchia, Dendronotidae) from the Yellow Sea
Source: Zookeys. 2025 Jun 18;1241:301–14. doi: 10.3897/zookeys.1241.155540 (PMC12238979; doi:10.3897/zookeys.1241.155540)
Supplement: XML Treatment for Pseudobornella [file zookeys.1241.155540-treatment1.xml]

<!DOCTYPE tp:taxon-treatment
  PUBLIC "-//TaxonX//DTD Taxonomic Treatment Publishing DTD v0 20100105//EN" "tax-treatment-NSO.dtd">
<tp:taxon-treatment xmlns:tp="http://www.plazi.org/taxpub"><tp:treatment-meta><kwd-group><label>Taxon classification</label><kwd>
                <named-content content-type="kingdom">Animalia</named-content>
              </kwd><kwd>
                <named-content content-type="order">Nudibranchia</named-content>
              </kwd><kwd>
                <named-content content-type="family">Dendronotidae</named-content>
              </kwd></kwd-group><mixed-citation publication-type="journal"><person-group><name><surname>Zhang</surname><given-names>Shuqian</given-names></name><name><surname>Wang</surname><given-names>Juhao</given-names></name></person-group><article-title>﻿Description of a new species of <italic><tp:taxon-name><tp:taxon-name-part taxon-name-part-type="genus" reg="Pseudobornella">Pseudobornella</tp:taxon-name-part></tp:taxon-name></italic> Baba, 1932 (<tp:taxon-name><tp:taxon-name-part taxon-name-part-type="class">Gastropoda</tp:taxon-name-part></tp:taxon-name>, <tp:taxon-name><tp:taxon-name-part taxon-name-part-type="order">Nudibranchia</tp:taxon-name-part></tp:taxon-name>, <tp:taxon-name><tp:taxon-name-part taxon-name-part-type="family">Dendronotidae</tp:taxon-name-part></tp:taxon-name>) from the Yellow Sea</article-title><source>Zookeys</source><day>18</day><month>06</month><year>2025</year><volume>1241</volume><fpage>301</fpage><lpage>314</lpage><pub-id pub-id-type="doi">10.3897/zookeys.1241.155540</pub-id></mixed-citation></tp:treatment-meta><tp:nomenclature><label>﻿Genus</label><tp:taxon-name>
              <object-id xmlns:xlink="http://www.w3.org/1999/xlink" content-type="arpha" xlink:type="simple">89D7A121-500F-51C8-847A-0CC4EA4313B1</object-id>
              <tp:taxon-name-part taxon-name-part-type="genus" reg="Pseudobornella">Pseudobornella</tp:taxon-name-part>
            </tp:taxon-name><tp:taxon-authority>Baba, 1932</tp:taxon-authority></tp:nomenclature><tp:treatment-sec sec-type="type species" id="SECID0ENHBG"><title>Type species.</title><p><italic><tp:taxon-name><tp:taxon-name-part taxon-name-part-type="genus" reg="Pseudobornella">Pseudobornella</tp:taxon-name-part><tp:taxon-name-part taxon-name-part-type="species" reg="orientalis">orientalis</tp:taxon-name-part></tp:taxon-name></italic> Baba, 1932, by original designation.</p></tp:treatment-sec><tp:treatment-sec sec-type="type locality" id="SECID0E5HBG"><title>Type locality.</title><p>Kanagawa Prefecture, Japan.</p></tp:treatment-sec></tp:taxon-treatment>
