# Supplementary material for: ﻿Description of a new species of Pseudobornella Baba, 1932 (Gastropoda, Nudibranchia, Dendronotidae) from the Yellow Sea
Source: Zookeys. 2025 Jun 18;1241:301–14. doi: 10.3897/zookeys.1241.155540 (PMC12238979; doi:10.3897/zookeys.1241.155540)
Supplement: XML Treatment for Pseudobornella qingdaoensis [file zookeys.1241.155540-treatment2.xml]

<!DOCTYPE tp:taxon-treatment
  PUBLIC "-//TaxonX//DTD Taxonomic Treatment Publishing DTD v0 20100105//EN" "tax-treatment-NSO.dtd">
<tp:taxon-treatment xmlns:tp="http://www.plazi.org/taxpub"><tp:treatment-meta><kwd-group><label>Taxon classification</label><kwd>
                <named-content content-type="kingdom">Animalia</named-content>
              </kwd><kwd>
                <named-content content-type="order">Nudibranchia</named-content>
              </kwd><kwd>
                <named-content content-type="family">Dendronotidae</named-content>
              </kwd></kwd-group><mixed-citation publication-type="journal"><person-group><name><surname>Zhang</surname><given-names>Shuqian</given-names></name><name><surname>Wang</surname><given-names>Juhao</given-names></name></person-group><article-title>﻿Description of a new species of <italic><tp:taxon-name><tp:taxon-name-part taxon-name-part-type="genus" reg="Pseudobornella">Pseudobornella</tp:taxon-name-part></tp:taxon-name></italic> Baba, 1932 (<tp:taxon-name><tp:taxon-name-part taxon-name-part-type="class">Gastropoda</tp:taxon-name-part></tp:taxon-name>, <tp:taxon-name><tp:taxon-name-part taxon-name-part-type="order">Nudibranchia</tp:taxon-name-part></tp:taxon-name>, <tp:taxon-name><tp:taxon-name-part taxon-name-part-type="family">Dendronotidae</tp:taxon-name-part></tp:taxon-name>) from the Yellow Sea</article-title><source>Zookeys</source><day>18</day><month>06</month><year>2025</year><volume>1241</volume><fpage>301</fpage><lpage>314</lpage><pub-id pub-id-type="doi">10.3897/zookeys.1241.155540</pub-id></mixed-citation></tp:treatment-meta><tp:nomenclature><label>﻿</label><tp:taxon-name>
              <object-id xmlns:xlink="http://www.w3.org/1999/xlink" content-type="arpha" xlink:type="simple">B7FCCAAF-DFD7-5A81-ADA0-B2EF6C9CAA80</object-id>
              <tp:taxon-name-part taxon-name-part-type="genus" reg="Pseudobornella">Pseudobornella</tp:taxon-name-part>
              <tp:taxon-name-part taxon-name-part-type="species" reg="qingdaoensis">qingdaoensis</tp:taxon-name-part>
              <object-id xmlns:xlink="http://www.w3.org/1999/xlink" content-type="zoobank" xlink:type="simple">https://zoobank.org/3213D127-1786-4FA9-9BE7-9FEE128E1538</object-id>
            </tp:taxon-name><tp:taxon-status xmlns:xlink="http://www.w3.org/1999/xlink" xlink:type="simple">sp. nov.</tp:taxon-status><xref ref-type="fig" rid="F1">Figs 1</xref><xref ref-type="fig" rid="F2">, 2</xref><xref ref-type="fig" rid="F3">, 3</xref></tp:nomenclature><tp:treatment-sec sec-type="type material" id="SECID0EYJBG"><title>Type material.</title><p><bold><italic>Holotype</italic></bold> (Fig. <xref ref-type="fig" rid="F1">1A, B</xref>): China • 1 specimen, length alive 40 mm; dissected; Shandong Province, Qingdao, Golden Beach Park, intertidal zone; <named-content xmlns:xlink="http://www.w3.org/1999/xlink" content-type="dwc:verbatimCoordinates" xlink:type="simple"><named-content content-type="geo-json" specific-use="{&#34;type&#34;:&#34;Point&#34;,&#34;coordinates&#34;:[-120.240556,35.950833]}" id="NCID0EKKBG" xlink:type="simple">35°57'03"N, 120°14'26"W</named-content></named-content>; 18 Jan. 2025; Shu-Qian Zhang leg.; MBM288155. <bold><italic>Paratypes 1–4</italic></bold>: China • 4 specimens, lengths 35–40 mm; complete; complete; Shandong Province, Qingdao, Golden Beach Park, intertidal zone; <named-content xmlns:xlink="http://www.w3.org/1999/xlink" content-type="dwc:verbatimCoordinates" xlink:type="simple"><named-content content-type="geo-json" specific-use="{&#34;type&#34;:&#34;Point&#34;,&#34;coordinates&#34;:[-120.240556,35.950833]}" id="NCID0EVKBG" xlink:type="simple">35°57'03"N, 120°14'26"W</named-content></named-content>; 20 Jan. 2025; Shu-Qian Zhang leg.; MBM288156–MBM288159. <bold><italic>Paratype 5</italic></bold> (Fig. <xref ref-type="fig" rid="F1">1C</xref>): China • 1 specimen, preserved length 10 mm; dissected; Shandong Province, Qingdao, Taiping Bay, intertidal zone; 11 Apr. 2024; Ju-Hao Wang leg.; MBM288160. <bold><italic>Paratype 6</italic></bold> (Fig. <xref ref-type="fig" rid="F1">1D</xref>): China • 1 specimen, preserved lengths 20 mm; dissected; Shandong Province, Rushan, intertidal zone; 19 Apr. 2019; Ju-Hao Wang leg.; MBM288161. <bold><italic>Paratypes 7–10</italic></bold>: China • 4 specimens, preserved lengths 20 mm; complete; same collection data as paratypes 6; MBM288162–MBM288165.</p><fig id="F1" position="float" orientation="portrait"><object-id xmlns:xlink="http://www.w3.org/1999/xlink" content-type="doi" xlink:type="simple">10.3897/zookeys.1241.155540.figure1</object-id><object-id xmlns:xlink="http://www.w3.org/1999/xlink" content-type="arpha" xlink:type="simple">96DD553B-BEDB-51F4-8F22-2CFB7211D231</object-id><label>Figure 1.</label><caption><p><italic><tp:taxon-name><tp:taxon-name-part taxon-name-part-type="genus" reg="Pseudobornella">Pseudobornella</tp:taxon-name-part><tp:taxon-name-part taxon-name-part-type="species" reg="qingdaoensis">qingdaoensis</tp:taxon-name-part></tp:taxon-name></italic> sp. nov. <bold>A, B</bold> holotype, MBM288155, length 40 mm <bold>C</bold> paratype 5, MBM288160, preserved length 1.0 cm <bold>D</bold> paratype 6, MBM288161, preserved length 20 mm.</p></caption><graphic xmlns:xlink="http://www.w3.org/1999/xlink" xlink:href="zookeys-1241-301_article-155540__-g001.jpg" position="float" orientation="portrait" xlink:type="simple" id="oo_1355854.jpg"><uri content-type="original_file" xlink:type="simple">https://binary.pensoft.net/fig/1355854</uri></graphic></fig></tp:treatment-sec><tp:treatment-sec sec-type="diagnosis" id="SECID0EJMBG"><title>Diagnosis.</title><p>A large <italic><tp:taxon-name><tp:taxon-name-part taxon-name-part-type="genus" reg="Pseudobornella">Pseudobornella</tp:taxon-name-part></tp:taxon-name></italic> reaching 40 mm in body length. Background color generally translucent yellow to dark brown, with numerous scattered orange to brown spots and white blotches. Radula formula 11 × 3.0.3.</p></tp:treatment-sec><tp:treatment-sec sec-type="description" id="SECID0EWMBG"><title>Description.</title><p>External morphology (Fig. <xref ref-type="fig" rid="F1">1</xref>). Living animals up to 40 mm in length. Foot wide and tapering relatively abruptly towards the tail. Background color generally translucent yellow to dark brown, with numerous scattered orange to brown spots and white blotches. In some individuals, the white blotches forming two longitudinal streaks running along both sides of the dorsum. Anterior margin of head rounded. Each side of the mouth equipped with four or five smooth, tapering oral tentacles of varying size. Rhinophore sheath very elongate. Upper edge of each rhinophore sheath bearing four lateral digitiform branched papillae and one posterior papilla that is remarkably longer. Rhinophores with ~12 lamellae. Dorsal margin with four pairs of dorsolateral papillae, decreasing in size towards the posterior end of the foot. Each papilla with numerous unbranched gills attached to its inner side. Anus small, located on the right side of the dorsum between the first and second pair of dorsolateral appendages. Genital opening located on the right side, midway between the rhinophore sheath and the first dorsolateral appendage. Foot pale pink, scattered with numerous very small, indistinct darker spots, separated from the head by a long, transversal groove.</p><p>Internal anatomy. Jaws (Fig. <xref ref-type="fig" rid="F2">2A, B</xref>) elongate, inner margin (masticatory margin) terminating distally in a small, pointed process. Masticatory margin equipped with rows of short, cone-shaped rodlets. Radular (Fig. <xref ref-type="fig" rid="F2">2C–F</xref>) formula 11 × 3.0.3. Rachidian teeth stout, with a strong and bluntly pointed cusp and ~9–12 denticles on both sides of the cusp. Innermost lateral teeth with a very strong elongate and sharp cusp and serrated sides. Outer lateral teeth simple and hamate, and outermost one smallest.</p><fig id="F2" position="float" orientation="portrait"><object-id xmlns:xlink="http://www.w3.org/1999/xlink" content-type="doi" xlink:type="simple">10.3897/zookeys.1241.155540.figure2</object-id><object-id xmlns:xlink="http://www.w3.org/1999/xlink" content-type="arpha" xlink:type="simple">CDB6D611-1879-591C-AAB4-106D72AB5C84</object-id><label>Figure 2.</label><caption><p>Jaws, radulae of <italic><tp:taxon-name><tp:taxon-name-part taxon-name-part-type="genus" reg="Pseudobornella">Pseudobornella</tp:taxon-name-part><tp:taxon-name-part taxon-name-part-type="species" reg="qingdaoensis">qingdaoensis</tp:taxon-name-part></tp:taxon-name></italic> sp. nov. <bold>A</bold> jaw, MBM288155 <bold>B</bold> jaw masticatory border, MBM288155 <bold>C, D</bold> radula, MBM288155 <bold>E, F</bold> radula, MBM288161. Scale bars: 1 mm (<bold>A</bold>); 50 μm (<bold>B, C</bold>); 20 μm (<bold>D, F</bold>); 100 μm (<bold>E</bold>).</p></caption><graphic xmlns:xlink="http://www.w3.org/1999/xlink" xlink:href="zookeys-1241-301_article-155540__-g002.jpg" position="float" orientation="portrait" xlink:type="simple" id="oo_1355855.jpg"><uri content-type="original_file" xlink:type="simple">https://binary.pensoft.net/fig/1355855</uri></graphic></fig><p>Reproductive system (Fig. <xref ref-type="fig" rid="F3">3</xref>) located in the front right corner of the body. Ampulla very large, sausage-shaped, one end connecting with ovotestis via a thin hermaphroditic duct, the other end divided into two different, thin ducts: the short oviduct entering the female gland mass and the second duct branching into a wide, short prostate which extends into a long, folded vas deferens, narrowly opening to a wide and stout penial sac. Two ducts departing from the genital aperture: vagina relatively long and simply folded, connecting with a small, rounded receptaculum seminis; second duct wider and shorter, connecting with a very large pyriform bursa copulatrix.</p><fig id="F3" position="float" orientation="portrait"><object-id xmlns:xlink="http://www.w3.org/1999/xlink" content-type="doi" xlink:type="simple">10.3897/zookeys.1241.155540.figure3</object-id><object-id xmlns:xlink="http://www.w3.org/1999/xlink" content-type="arpha" xlink:type="simple">EDB1D95D-808E-5628-954E-4E119F622180</object-id><label>Figure 3.</label><caption><p>Reproductive system of <italic><tp:taxon-name><tp:taxon-name-part taxon-name-part-type="genus" reg="Pseudobornella">Pseudobornella</tp:taxon-name-part><tp:taxon-name-part taxon-name-part-type="species" reg="qingdaoensis">qingdaoensis</tp:taxon-name-part></tp:taxon-name></italic> sp. nov., with ovotestis and female gland mass removed, MBM288155. Abbreviations: am–ampulla; bc–bursa copulatrix; ga–genital aperture; hd–hermaphrodite duct; ov–oviduct, pr–prostate, ps–penial sac; rs–receptaculum seminalis; va–vagina; vd–vas deferens. Scale bar: 1 mm.</p></caption><graphic xmlns:xlink="http://www.w3.org/1999/xlink" xlink:href="zookeys-1241-301_article-155540__-g003.jpg" position="float" orientation="portrait" xlink:type="simple" id="oo_1355856.jpg"><uri content-type="original_file" xlink:type="simple">https://binary.pensoft.net/fig/1355856</uri></graphic></fig></tp:treatment-sec><tp:treatment-sec sec-type="etymology" id="SECID0EQPBG"><title>Etymology.</title><p>The new species is named after its type locality, Qingdao.</p></tp:treatment-sec><tp:treatment-sec sec-type="distribution" id="SECID0EVPBG"><title>Distribution and habitat.</title><p>Known from Yellow Sea, China, and possibly also distributed in Japan (<xref ref-type="bibr" rid="B16">Kinoshita 2002</xref>; <xref ref-type="bibr" rid="B26">Nobuhiko 2017</xref>). It was found in the rocky intertidal zone, feeding on a hydroid (<xref ref-type="bibr" rid="B16">Kinoshita 2002</xref>).</p></tp:treatment-sec><ref-list><ref id="B16"><mixed-citation xmlns:xlink="http://www.w3.org/1999/xlink" xlink:type="simple"><person-group><name name-style="western"><surname>Kinoshita</surname><given-names>H</given-names></name></person-group> (<year>2002</year>) <italic><tp:taxon-name><tp:taxon-name-part taxon-name-part-type="genus">Pseudobornella</tp:taxon-name-part><tp:taxon-name-part taxon-name-part-type="species">orientalis</tp:taxon-name-part></tp:taxon-name></italic> from Izu Peninsula, Japan. [Message in] Sea Slug Forum. Australian Museum, Sydney. <ext-link xlink:href="http://www.seaslugforum.net/find/6851" ext-link-type="uri" xlink:type="simple">http://www.seaslugforum.net/find/6851</ext-link> [Accessed 25 April 2025]</mixed-citation></ref><ref id="B26"><mixed-citation xmlns:xlink="http://www.w3.org/1999/xlink" xlink:type="simple"><person-group><name name-style="western"><surname>Nobuhiko</surname><given-names>K</given-names></name></person-group> (<year>2017</year>) <italic><tp:taxon-name><tp:taxon-name-part taxon-name-part-type="genus">Pseudobornella</tp:taxon-name-part><tp:taxon-name-part taxon-name-part-type="species">orientalis</tp:taxon-name-part></tp:taxon-name></italic>. <ext-link xlink:href="https://en.seaslug.world/species/pseudobornella_orientalis" ext-link-type="uri" xlink:type="simple">https://en.seaslug.world/species/pseudobornella_orientalis</ext-link> [Accessed 25 April 2025]</mixed-citation></ref></ref-list></tp:taxon-treatment>
