# Supplementary material for: ﻿Description of a new species of Pseudobornella Baba, 1932 (Gastropoda, Nudibranchia, Dendronotidae) from the Yellow Sea
Source: Zookeys. 2025 Jun 18;1241:301–14. doi: 10.3897/zookeys.1241.155540 (PMC12238979; doi:10.3897/zookeys.1241.155540)
Supplement: Supplementary material 2 — Estimates of evolutionary divergence between sequences [file zookeys-1241-301_article-155540__-s002.xls]

## Sheet: MatrixOutput
Pseudobornella_orientalis_(ZMMU:_Op-664)
Pseudobornella_orientalis_(Op-24021903)	0.00635939
Pseudobornella_orientalis_(Op-24021904)	0.00635939	0
Pseudobornella_'orientalis'_(isolate_01)	0.120818	0.124694	0.124694
Pseudobornella_qingdaoensis_(MBM288160)	0.116972	0.120818	0.120818	0.00316958
Pseudobornella_qingdaoensis_(MBM288155)	0.116972	0.120818	0.120818	0.00476194	0.00476194
Pseudobornella_qingdaoensis_(MBM288156)	0.118892	0.122753	0.122753	0.00158228	0.00158228	0.00316958
Pseudobornella_qingdaoensis_(MBM288157)	0.120818	0.124694	0.124694	0.00316958	0.00316958	0.00476194	0.00158228
Pseudobornella_qingdaoensis_(MBM288158)	0.118892	0.122753	0.122753	0.00158228	0.00158228	0.00316958	0	0.00158228
Pseudobornella_qingdaoensis_(MBM288159)	0.118892	0.122753	0.122753	0.00158228	0.00158228	0.00316958	0	0.00158228	0

## Sheet: Caption
Table. Estimates of Evolutionary Divergence between Sequences
The number of base substitutions per site from between sequences are shown. Analyses were conducted using the Kimura 2-parameter model [1]. The analysis involved 10 nucleotide sequences. All ambiguous positions were removed for each sequence pair. There were a total of 633 positions in the final dataset. Evolutionary analyses were conducted in MEGA6 [2].
1. Kimura M. (1980). A simple method for estimating evolutionary rate of base substitutions through comparative studies of nucleotide sequences. Journal of Molecular Evolution 16:111-120.
2. Tamura K., Stecher G., Peterson D., Filipski A., and Kumar S. (2013). MEGA6: Molecular Evolutionary Genetics Analysis version 6.0. Molecular Biology and Evolution30: 2725-2729.
Disclaimer: Although utmost care has been taken to ensure the correctness of the caption, the caption text is provided "as is" without any warranty of any kind. Authors advise the user to carefully check the caption prior to its use for any purpose and report any errors or problems to the authors immediately (www.megasoftware.net). In no event shall the authors and their employers be liable for a…
